# Supplementary material for: Halochromic Bacterial Cellulose/Anthocyanins Hybrid Polymer Film with Wound-Healing Potential
Source: Polymers (Basel). 2024 Aug 16;16(16):2327. doi: 10.3390/polym16162327 (PMC11359050; doi:10.3390/polym16162327)
Supplement: Supplementary file 1 [file polymers-16-02327-s001.zip]

Archive with 1 entries (1 files):
- Suppolementary.pdf
